# Supplementary material for: Distribution of Bacterial Endosymbionts of the Cardinium Clade in Plant-Parasitic Nematodes
Source: Int J Mol Sci. 2023 Feb 2;24(3):2905. doi: 10.3390/ijms24032905 (PMC9918034; doi:10.3390/ijms24032905)
Supplement: Supplementary file 1 [file ijms-24-02905-s001.zip]

Archive with 2 entries (2 files):
- orthogroups.xlsx
- Supplementary materials 1.pdf
