# Supplementary material for: Distribution of Bacterial Endosymbionts of the Cardinium Clade in Plant-Parasitic Nematodes
Source: Int J Mol Sci. 2023 Feb 2;24(3):2905. doi: 10.3390/ijms24032905 (PMC9918034; doi:10.3390/ijms24032905)
Supplement: Supplementary file 1 [file ijms-24-02905-s001.zip › orthogroups.xlsx]

## Sheet: Лист1
Orthogroup	cHhum	cHgTN10	cPpe
OG0000000	PRJNA864847:NQ127_01020, PRJNA864847:NQ127_01025, PRJNA864847:NQ127_01075, PRJNA864847:NQ127_01465, PRJNA864847:NQ127_01470, PRJNA864847:NQ127_01760, PRJNA864847:NQ127_01875, PRJNA864847:NQ127_01880, PRJNA864847:NQ127_01885, PRJNA864847:NQ127_02975, PRJNA864847:NQ127_03010, PRJNA864847:NQ127_03015, PRJNA864847:NQ127_03170, PRJNA864847:NQ127_03175, PRJNA864847:NQ127_03610, PRJNA864847:NQ127_04050,…	WP_109996823.1, WP_109996920.1, WP_109997076.1, WP_109997201.1, WP_204082289.1, WP_239302511.1
OG0000001	PRJNA864847:NQ127_00230, PRJNA864847:NQ127_00455, PRJNA864847:NQ127_01005, PRJNA864847:NQ127_01260, PRJNA864847:NQ127_02075, PRJNA864847:NQ127_03265, PRJNA864847:NQ127_03680, PRJNA864847:NQ127_03780, PRJNA864847:NQ127_03945, PRJNA864847:NQ127_03995, PRJNA864847:NQ127_04200, PRJNA864847:NQ127_04205, PRJNA864847:NQ127_04220, PRJNA864847:NQ127_04230, PRJNA864847:NQ127_04235, PRJNA864847:NQ127_04285,…	WP_109997443.1	WP_123663548.1
OG0000002	PRJNA864847:NQ127_01765, PRJNA864847:NQ127_03805, PRJNA864847:NQ127_03810, PRJNA864847:NQ127_04440, PRJNA864847:NQ127_04605, PRJNA864847:NQ127_04825	WP_109997123.1, WP_109997138.1, WP_109997139.1, WP_109997140.1, WP_109997142.1, WP_109997143.1, WP_109997517.1, WP_109997518.1, WP_109997519.1, WP_109997520.1, WP_109997560.1, WP_109997561.1, WP_109997562.1, WP_109997563.1, WP_109997564.1, WP_109997698.1, WP_239302516.1
OG0000003		WP_109996949.1, WP_109996958.1, WP_109996959.1, WP_109996960.1, WP_109996961.1, WP_109996962.1, WP_109997030.1, WP_109997031.1, WP_109997032.1, WP_109997033.1, WP_109997034.1, WP_109997038.1, WP_109997039.1, WP_109997040.1, WP_109997041.1, WP_109997061.1, WP_109997116.1, WP_109997117.1, WP_204082279.1
OG0000004	PRJNA864847:NQ127_02915	WP_109996850.1, WP_109997083.1, WP_109997312.1, WP_109997313.1, WP_109997315.1, WP_109997316.1, WP_109997318.1, WP_109997488.1, WP_109997489.1, WP_109997490.1, WP_109997491.1, WP_109997573.1, WP_204082280.1, WP_204082283.1, WP_204082293.1, WP_204082293.1_2, WP_239302540.1
OG0000005	PRJNA864847:NQ127_01250, PRJNA864847:NQ127_02815, PRJNA864847:NQ127_03950, PRJNA864847:NQ127_04210, PRJNA864847:NQ127_04225, PRJNA864847:NQ127_04555, PRJNA864847:NQ127_04650	WP_109997044.1, WP_162534063.1, WP_162534092.1, WP_162534095.1, WP_162534197.1	WP_123662178.1, WP_123662178.1_2, WP_123662178.1_3, WP_123662178.1_4, WP_123662575.1
OG0000006		WP_109996956.1, WP_109997118.1, WP_162534066.1	WP_123662286.1, WP_123662524.1, WP_123662543.1, WP_123662577.1, WP_123662577.1_2, WP_123662577.1_3, WP_123662581.1, WP_123663359.1, WP_123663360.1, WP_123663668.1, WP_184891080.1, WP_184891081.1, WP_221179577.1, WP_260214982.1
OG0000007		WP_109996825.1, WP_109996849.1, WP_109997077.1, WP_109997078.1, WP_109997079.1, WP_109997080.1, WP_109997081.1, WP_109997082.1, WP_109997200.1, WP_109997255.1, WP_109997471.1, WP_109997673.1, WP_162534044.1, WP_162534121.1, WP_162534178.1
OG0000008			WP_123662216.1, WP_123662216.1_2, WP_123662218.1, WP_123662220.1, WP_123662222.1, WP_123662303.1, WP_123662305.1, WP_123662470.1, WP_123662472.1, WP_123662856.1, WP_184891069.1, WP_221179575.1, WP_221179576.1, WP_260215022.1, WP_260215022.1_2
OG0000009	PRJNA864847:NQ127_01080, PRJNA864847:NQ127_01460, PRJNA864847:NQ127_03020, PRJNA864847:NQ127_03025, PRJNA864847:NQ127_04045, PRJNA864847:NQ127_04335, PRJNA864847:NQ127_04855, PRJNA864847:NQ127_04865	WP_109996914.1	WP_123662569.1, WP_123662621.1, WP_123663368.1
OG0000010	PRJNA864847:NQ127_01775, PRJNA864847:NQ127_03980	WP_109997119.1, WP_162534048.1, WP_162534065.1, WP_162534149.1, WP_162534150.1, WP_204082281.1, WP_204082281.1_2, WP_204082284.1	WP_184891086.1, WP_221179609.1
OG0000011			WP_123662499.1, WP_123662513.1, WP_123662641.1, WP_123662895.1, WP_123663628.1, WP_123663628.1_2, WP_123663753.1, WP_184891057.1, WP_184891058.1, WP_184891105.1, WP_221179613.1, WP_221179616.1
OG0000012			WP_123662193.1, WP_123662197.1, WP_123662623.1, WP_123662717.1, WP_123662781.1, WP_123663370.1, WP_148053546.1, WP_184891099.1, WP_221179569.1, WP_221179594.1, WP_221179595.1, WP_221179605.1
OG0000013			WP_123662195.1, WP_123662697.1, WP_123662712.1, WP_123662716.1, WP_123662775.1, WP_123663228.1, WP_123663247.1, WP_221179568.1, WP_221179572.1, WP_221179573.1, WP_221179591.1
OG0000014	PRJNA864847:NQ127_00435, PRJNA864847:NQ127_01130, PRJNA864847:NQ127_02660	WP_109996878.1, WP_109996999.1, WP_109997000.1, WP_109997001.1, WP_109997003.1, WP_109997004.1, WP_109997243.1
OG0000015	PRJNA864847:NQ127_00770	WP_109997394.1	WP_123662317.1, WP_123662318.1, WP_123662320.1, WP_123662474.1, WP_123662758.1, WP_123663018.1, WP_184891068.1, WP_221179582.1
OG0000016	PRJNA864847:NQ127_01255, PRJNA864847:NQ127_03270, PRJNA864847:NQ127_04580, PRJNA864847:NQ127_04730, PRJNA864847:NQ127_04810, PRJNA864847:NQ127_04815, PRJNA864847:NQ127_04830	WP_109997056.1, WP_162534093.1, WP_162534198.1
OG0000017	PRJNA864847:NQ127_00355, PRJNA864847:NQ127_01085, PRJNA864847:NQ127_01475, PRJNA864847:NQ127_01480, PRJNA864847:NQ127_01890, PRJNA864847:NQ127_02530, PRJNA864847:NQ127_04770		WP_260215035.1, WP_260215036.1
OG0000018	PRJNA864847:NQ127_03340, PRJNA864847:NQ127_04105, PRJNA864847:NQ127_04390	WP_109997597.1, WP_162534206.1, WP_162534222.1, WP_162534223.1, WP_162534224.1, WP_204082260.1
OG0000019			WP_123662088.1, WP_123662328.1, WP_123662494.1, WP_123662673.1, WP_123662673.1_2, WP_123662764.1, WP_123663675.1, WP_123663729.1, WP_184891134.1
OG0000020	PRJNA864847:NQ127_01870, PRJNA864847:NQ127_04640, PRJNA864847:NQ127_04765, PRJNA864847:NQ127_04800, PRJNA864847:NQ127_04805, PRJNA864847:NQ127_04820, PRJNA864847:NQ127_04835	WP_109997075.1
OG0000021	PRJNA864847:NQ127_04860	WP_239302533.1, WP_239302533.1_2	WP_123663755.1, WP_221179597.1, WP_221179611.1, WP_221179612.1, WP_221179615.1
OG0000022			WP_123662560.1, WP_123662625.1, WP_123662627.1, WP_123663365.1, WP_123663366.1, WP_123663644.1, WP_260214904.1, WP_260215005.1
OG0000023			WP_123662573.1, WP_123663107.1, WP_123663161.1, WP_123663664.1, WP_148053542.1, WP_148053565.1, WP_260214921.1, WP_260215067.1
OG0000024			WP_123662075.1, WP_123662077.1, WP_123662393.1, WP_123662721.1, WP_221179574.1, WP_260214941.1, WP_260215017.1, WP_260215024.1
OG0000025	PRJNA864847:NQ127_00350	WP_109997314.1, WP_109997446.1, WP_162534140.1, WP_162534140.1_2, WP_162534140.1_3, WP_162534179.1
OG0000026	PRJNA864847:NQ127_03785, PRJNA864847:NQ127_03790, PRJNA864847:NQ127_03795	WP_109997567.1, WP_109997568.1, WP_109997569.1, WP_204082276.1
OG0000027	PRJNA864847:NQ127_03985	WP_204082249.1, WP_204082250.1, WP_204082258.1, WP_204082285.1	WP_123663052.1, WP_123663052.1_2
OG0000028			WP_123662189.1, WP_123662531.1, WP_123663434.1, WP_123663719.1, WP_148053560.1, WP_184891050.1, WP_184891131.1
OG0000029			WP_123662153.1, WP_123662157.1, WP_123662159.1, WP_123662808.1, WP_123663000.1, WP_123663002.1, WP_184891139.1
OG0000030	PRJNA864847:NQ127_01185, PRJNA864847:NQ127_01190, PRJNA864847:NQ127_03735, PRJNA864847:NQ127_03740	WP_109996985.1	WP_184891127.1
OG0000031	PRJNA864847:NQ127_01330, PRJNA864847:NQ127_02580	WP_109997227.1, WP_162534046.1	WP_123662309.1, WP_123662309.1_2
OG0000032	PRJNA864847:NQ127_02435, PRJNA864847:NQ127_02440, PRJNA864847:NQ127_04755, PRJNA864847:NQ127_04760	WP_109997634.1	WP_221179606.1
OG0000033	PRJNA864847:NQ127_03120	WP_109996839.1	WP_123662379.1, WP_123662386.1, WP_123662388.1, WP_123663656.1
OG0000034	PRJNA864847:NQ127_03435	WP_109997574.1	WP_123662537.1, WP_123663165.1, WP_260214973.1, WP_260214978.1
OG0000035	PRJNA864847:NQ127_03760, PRJNA864847:NQ127_04400	WP_109997323.1, WP_109997359.1, WP_109997360.1, WP_109997652.1
OG0000036	PRJNA864847:NQ127_03905	WP_109997015.1, WP_109997016.1, WP_109997019.1, WP_239302546.1	WP_123662261.1
OG0000037	PRJNA864847:NQ127_04180, PRJNA864847:NQ127_04715		WP_123662723.1, WP_260214905.1, WP_260214942.1, WP_260215020.1
OG0000038	PRJNA864847:NQ127_04455, PRJNA864847:NQ127_04545, PRJNA864847:NQ127_04575	WP_109997473.1	WP_123663094.1, WP_123663101.1
OG0000039		WP_162534050.1	WP_184891077.1, WP_260214974.1, WP_260214974.1_2, WP_260214974.1_3, WP_260214974.1_4
OG0000040		WP_109997331.1, WP_109997332.1, WP_109997333.1, WP_109997334.1, WP_109997335.1, WP_162534215.1
OG0000041			WP_123663474.1, WP_123663538.1, WP_148053562.1, WP_148053566.1, WP_148053571.1, WP_148053571.1_2
OG0000042			WP_123662143.1, WP_123662155.1, WP_123662359.1, WP_123663485.1, WP_123663489.1, WP_184891084.1
OG0000043	PRJNA864847:NQ127_00185, PRJNA864847:NQ127_00930	WP_109997285.1, WP_109997429.1	WP_123662860.1
OG0000044	PRJNA864847:NQ127_00390, PRJNA864847:NQ127_03290	WP_109997531.1	WP_148053545.1, WP_184891169.1
OG0000045	PRJNA864847:NQ127_00855, PRJNA864847:NQ127_00870	WP_109997431.1, WP_162534162.1, WP_204082252.1
OG0000046	PRJNA864847:NQ127_01090	WP_109997252.1	WP_123662095.1, WP_123662095.1_2, WP_123662095.1_3
OG0000047	PRJNA864847:NQ127_01125	WP_109997244.1, WP_162534072.1, WP_162534073.1, WP_204082246.1
OG0000048	PRJNA864847:NQ127_01380	WP_109997217.1	WP_123662509.1, WP_184891137.1, WP_260215055.1
OG0000049	PRJNA864847:NQ127_02125, PRJNA864847:NQ127_04255	WP_109997135.1	WP_123663173.1, WP_184891152.1
OG0000050	PRJNA864847:NQ127_02130, PRJNA864847:NQ127_04250	WP_109997136.1, WP_239302531.1	WP_123663455.1
OG0000051	PRJNA864847:NQ127_02260	WP_239302524.1	WP_123662126.1, WP_123662126.1_2, WP_123662126.1_3
OG0000052	PRJNA864847:NQ127_02265	WP_109997666.1	WP_123662134.1, WP_123663620.1, WP_260214909.1
OG0000053	PRJNA864847:NQ127_02280	WP_109997664.1	WP_123662132.1, WP_123663624.1, WP_184891156.1
OG0000054	PRJNA864847:NQ127_02325	WP_162534235.1	WP_123662837.1, WP_123662839.1, WP_221179598.1
OG0000055	PRJNA864847:NQ127_02790, PRJNA864847:NQ127_02795, PRJNA864847:NQ127_04270, PRJNA864847:NQ127_04725	WP_109996902.1
OG0000056	PRJNA864847:NQ127_02990	WP_162534057.1	WP_123663033.1, WP_123663033.1_2, WP_123663033.1_3
OG0000057	PRJNA864847:NQ127_03185, PRJNA864847:NQ127_04110	WP_162534205.1, WP_162534205.1_2, WP_162534216.1
OG0000058	PRJNA864847:NQ127_03280, PRJNA864847:NQ127_04720, PRJNA864847:NQ127_04780	WP_162534195.1, WP_162534196.1
OG0000059	PRJNA864847:NQ127_03430	WP_109997575.1	WP_123662520.1, WP_123662520.1_2, WP_123662520.1_3
OG0000060	PRJNA864847:NQ127_03525	WP_109997499.1	WP_123662205.1, WP_123663088.1, WP_148053559.1
OG0000061	PRJNA864847:NQ127_04165	WP_109997521.1	WP_123662773.1, WP_123662854.1, WP_123663251.1
OG0000062		WP_109997058.1, WP_109997058.1_2, WP_109997091.1, WP_109997367.1, WP_162534068.1
OG0000063		WP_109997413.1, WP_162534171.1, WP_162534172.1, WP_162534173.1, WP_204082251.1
OG0000064			WP_184891118.1, WP_184891121.1, WP_184891126.1, WP_221179581.1, WP_221179581.1_2
OG0000065			WP_123662665.1, WP_123662667.1, WP_123663309.1, WP_123663310.1, WP_123663313.1
OG0000066	PRJNA864847:NQ127_00050	WP_109997264.1	WP_184891070.1, WP_260214940.1
OG0000067	PRJNA864847:NQ127_00055	WP_109997265.1	WP_123662368.1, WP_123662370.1
OG0000068	PRJNA864847:NQ127_00100	WP_109997271.1	WP_123662779.1, WP_260214911.1
OG0000069	PRJNA864847:NQ127_00145, PRJNA864847:NQ127_04535	WP_109997279.1	WP_123662592.1
OG0000070	PRJNA864847:NQ127_00545	WP_109997350.1	WP_123662708.1, WP_260215004.1
OG0000071	PRJNA864847:NQ127_00570	WP_239302504.1	WP_123662675.1, WP_148053558.1
OG0000072	PRJNA864847:NQ127_00575	WP_109997356.1	WP_123662672.1, WP_123662672.1_2
OG0000073	PRJNA864847:NQ127_00690	WP_109997379.1	WP_123662766.1, WP_123662766.1_2
OG0000074	PRJNA864847:NQ127_00700	WP_109997013.1, WP_109997381.1	WP_123663177.1
OG0000075	PRJNA864847:NQ127_00840, PRJNA864847:NQ127_00845	WP_109997407.1, WP_109997408.1
OG0000076	PRJNA864847:NQ127_00910	WP_162534167.1	WP_123662769.1, WP_123662769.1_2
OG0000077	PRJNA864847:NQ127_00975	WP_109997439.1	WP_123663630.1, WP_184891157.1
OG0000078	PRJNA864847:NQ127_00990, PRJNA864847:NQ127_02210	WP_109997675.1	WP_123663600.1
OG0000079	PRJNA864847:NQ127_01055, PRJNA864847:NQ127_01070	WP_109997454.1, WP_109997457.1
OG0000080	PRJNA864847:NQ127_01140, PRJNA864847:NQ127_01145, PRJNA864847:NQ127_04160	WP_204082256.1
OG0000081	PRJNA864847:NQ127_01305	WP_162534126.1	WP_123662503.1, WP_123662503.1_2
OG0000082	PRJNA864847:NQ127_01320	WP_109997229.1	WP_123662681.1, WP_123662681.1_2
OG0000083	PRJNA864847:NQ127_01325	WP_162534125.1	WP_184891095.1, WP_184891095.1_2
OG0000084	PRJNA864847:NQ127_01370	WP_109997218.1	WP_123662507.1, WP_123662507.1_2
OG0000085	PRJNA864847:NQ127_01410	WP_109997210.1	WP_123663464.1, WP_123663464.1_2
OG0000086	PRJNA864847:NQ127_01680	WP_109997161.1	WP_123662653.1, WP_123662653.1_2
OG0000087	PRJNA864847:NQ127_01685	WP_109997160.1	WP_123662655.1, WP_123662655.1_2
OG0000088	PRJNA864847:NQ127_01690	WP_109997159.1	WP_123662657.1, WP_123662657.1_2
OG0000089	PRJNA864847:NQ127_01740	WP_162534110.1	WP_123662312.1, WP_123662312.1_2
OG0000090	PRJNA864847:NQ127_01820	WP_109997068.1	WP_260215053.1, WP_260215061.1
OG0000091	PRJNA864847:NQ127_01845	WP_109997071.1	WP_123662203.1, WP_123662203.1_2
OG0000092	PRJNA864847:NQ127_01895	WP_109996964.1, WP_109997084.1	WP_123663422.1
OG0000093	PRJNA864847:NQ127_01915	WP_109997088.1	WP_123663061.1, WP_123663061.1_2
OG0000094	PRJNA864847:NQ127_01920	WP_109997089.1	WP_123663059.1, WP_123663059.1_2
OG0000095	PRJNA864847:NQ127_01950	WP_109997094.1	WP_123663116.1, WP_123663116.1_2
OG0000096	PRJNA864847:NQ127_02070, PRJNA864847:NQ127_03775	WP_239302535.1	WP_123662867.1
OG0000097	PRJNA864847:NQ127_02145	WP_109996819.1, WP_239302545.1	WP_123663295.1
OG0000098	PRJNA864847:NQ127_02160	WP_109996814.1, WP_162534041.1, WP_162534043.1
OG0000099	PRJNA864847:NQ127_02285	WP_109997663.1	WP_123662130.1, WP_123662130.1_2
OG0000100	PRJNA864847:NQ127_02445, PRJNA864847:NQ127_04620, PRJNA864847:NQ127_04630	WP_109997632.1
OG0000101	PRJNA864847:NQ127_02545, PRJNA864847:NQ127_04430	WP_162534062.1, WP_162534105.1
OG0000102	PRJNA864847:NQ127_02590	WP_109996859.1, WP_109997324.1	WP_123662353.1
OG0000103	PRJNA864847:NQ127_02625	WP_109996871.1	WP_123663142.1, WP_184891120.1
OG0000104	PRJNA864847:NQ127_02665	WP_109996879.1	WP_123662381.1, WP_123662381.1_2
OG0000105	PRJNA864847:NQ127_02695	WP_204082270.1	WP_123663468.1, WP_123663468.1_2
OG0000106	PRJNA864847:NQ127_02775, PRJNA864847:NQ127_02780	WP_109996899.1, WP_109996900.1
OG0000107	PRJNA864847:NQ127_02880	WP_162534058.1, WP_239302528.1	WP_123663138.1
OG0000108	PRJNA864847:NQ127_02940, PRJNA864847:NQ127_04355	WP_109996927.1	WP_123662298.1
OG0000109	PRJNA864847:NQ127_02945, PRJNA864847:NQ127_04365	WP_109997689.1	WP_123662468.1
OG0000110	PRJNA864847:NQ127_03030	WP_109996826.1	WP_123662374.1, WP_123662374.1_2
OG0000111	PRJNA864847:NQ127_03110	WP_109996837.1	WP_123662377.1, WP_123662377.1_2
OG0000112	PRJNA864847:NQ127_03115	WP_109996838.1	WP_260214929.1, WP_260214929.1_2
OG0000113	PRJNA864847:NQ127_03285	WP_162534094.1, WP_162534194.1	WP_123663700.1
OG0000114	PRJNA864847:NQ127_03350, PRJNA864847:NQ127_04135	WP_109997590.1	WP_123663515.1
OG0000115	PRJNA864847:NQ127_03410	WP_162534211.1	WP_123662339.1, WP_123662339.1_2
OG0000116	PRJNA864847:NQ127_03445, PRJNA864847:NQ127_03825	WP_109997557.1	WP_123663346.1
OG0000117	PRJNA864847:NQ127_03480, PRJNA864847:NQ127_04680, PRJNA864847:NQ127_04685	WP_109997487.1
OG0000118	PRJNA864847:NQ127_03510	WP_109997496.1	WP_123662141.1, WP_123662141.1_2
OG0000119	PRJNA864847:NQ127_03535	WP_109997504.1	WP_123663658.1, WP_260214931.1
OG0000120	PRJNA864847:NQ127_03545	WP_162534187.1	WP_123662767.1, WP_123662767.1_2
OG0000121	PRJNA864847:NQ127_03550	WP_109997506.1	WP_123662307.1, WP_123662307.1_2
OG0000122	PRJNA864847:NQ127_03590	WP_109997514.1	WP_123663556.1, WP_123663556.1_2
OG0000123	PRJNA864847:NQ127_03595	WP_109997515.1	WP_123663555.1, WP_123663555.1_2
OG0000124	PRJNA864847:NQ127_03605	WP_109997516.1	WP_123663550.1, WP_123663550.1_2
OG0000125	PRJNA864847:NQ127_03645	WP_109997463.1	WP_123662505.1, WP_123662505.1_2
OG0000126	PRJNA864847:NQ127_03670	WP_109997458.1	WP_123662659.1, WP_184891091.1
OG0000127	PRJNA864847:NQ127_03845	WP_109997553.1	WP_123662651.1, WP_123662651.1_2
OG0000128	PRJNA864847:NQ127_03850	WP_109997336.1, WP_109997338.1, WP_162534144.1
OG0000129	PRJNA864847:NQ127_03880	WP_109997009.1, WP_162534083.1, WP_162534085.1
OG0000130	PRJNA864847:NQ127_03890, PRJNA864847:NQ127_03900	WP_109997017.1, WP_162534086.1
OG0000131	PRJNA864847:NQ127_04065, PRJNA864847:NQ127_04500	WP_109997615.1	WP_123662961.1
OG0000132	PRJNA864847:NQ127_04090	WP_109997610.1	WP_123662234.1, WP_123662234.1_2
OG0000133	PRJNA864847:NQ127_04100	WP_109997594.1, WP_109997607.1, WP_162534218.1
OG0000134	PRJNA864847:NQ127_04265		WP_123662567.1, WP_123662567.1_2, WP_123663157.1
OG0000135	PRJNA864847:NQ127_04305	WP_109997478.1	WP_123663096.1, WP_123663096.1_2
OG0000136	PRJNA864847:NQ127_04420, PRJNA864847:NQ127_04475, PRJNA864847:NQ127_04675	WP_109997005.1
OG0000137	PRJNA864847:NQ127_04445, PRJNA864847:NQ127_04600	WP_162534087.1	WP_123663642.1
OG0000138	PRJNA864847:NQ127_04480, PRJNA864847:NQ127_04485	WP_109997486.1	WP_123663302.1
OG0000139	PRJNA864847:NQ127_04695, PRJNA864847:NQ127_04700	WP_109997485.1	WP_123663300.1
OG0000140	PRJNA864847:NQ127_04840	WP_109997141.1	WP_123662558.1, WP_184891089.1
OG0000141		WP_109997124.1, WP_109997125.1, WP_109997126.1, WP_162534079.1
OG0000142		WP_109996995.1, WP_109996996.1, WP_109996997.1, WP_162534080.1
OG0000143			WP_123662535.1, WP_123662535.1_2, WP_123663588.1, WP_148053561.1
OG0000144			WP_123663050.1, WP_123663715.1, WP_184891117.1, WP_184891165.1
OG0000145			WP_123663048.1, WP_123663287.1, WP_123663717.1, WP_184891039.1
OG0000146			WP_070064646.1, WP_184891063.1, WP_184891063.1_2, WP_184891063.1_3
OG0000147			WP_221179587.1, WP_221179587.1_2, WP_221179587.1_3, WP_221179602.1
OG0000148	PRJNA864847:NQ127_00010	WP_109997256.1	WP_123662279.1
OG0000149	PRJNA864847:NQ127_00015	WP_109997257.1	WP_123662277.1
OG0000150	PRJNA864847:NQ127_00020	WP_109997258.1	WP_123662275.1
OG0000151	PRJNA864847:NQ127_00025	WP_109997259.1	WP_123662273.1
OG0000152	PRJNA864847:NQ127_00030	WP_162534133.1	WP_123662271.1
OG0000153	PRJNA864847:NQ127_00035	WP_109997261.1	WP_123662269.1
OG0000154	PRJNA864847:NQ127_00040	WP_109997262.1	WP_184891103.1
OG0000155	PRJNA864847:NQ127_00060	WP_239302499.1	WP_123662734.1
OG0000156	PRJNA864847:NQ127_00065	WP_109997266.1	WP_123662732.1
OG0000157	PRJNA864847:NQ127_00075	WP_239302500.1	WP_123662730.1
OG0000158	PRJNA864847:NQ127_00080	WP_109997268.1	WP_123662728.1
OG0000159	PRJNA864847:NQ127_00085	WP_109997269.1	WP_123662458.1
OG0000160	PRJNA864847:NQ127_00090	WP_109997705.1	WP_123662073.1
OG0000161	PRJNA864847:NQ127_00105	WP_109997272.1	WP_123663399.1
OG0000162	PRJNA864847:NQ127_00160	WP_109997281.1	WP_123662589.1
OG0000163	PRJNA864847:NQ127_00170	WP_162534136.1	WP_184891083.1
OG0000164	PRJNA864847:NQ127_00175	WP_109997283.1	WP_123662585.1
OG0000165	PRJNA864847:NQ127_00200	WP_109997287.1	WP_123662207.1
OG0000166	PRJNA864847:NQ127_00205	WP_109997288.1	WP_123663293.1
OG0000167	PRJNA864847:NQ127_00210	WP_239302501.1	WP_123663291.1
OG0000168	PRJNA864847:NQ127_00215	WP_109997290.1	WP_123663289.1
OG0000169	PRJNA864847:NQ127_00250	WP_109997293.1	WP_123662812.1
OG0000170	PRJNA864847:NQ127_00265	WP_109997296.1	WP_123663650.1
OG0000171	PRJNA864847:NQ127_00270	WP_239302502.1	WP_123662418.1
OG0000172	PRJNA864847:NQ127_00275	WP_109997298.1	WP_123662466.1
OG0000173	PRJNA864847:NQ127_00280	WP_109997299.1	WP_123662416.1
OG0000174	PRJNA864847:NQ127_00290	WP_109997300.1	WP_123662411.1
OG0000175	PRJNA864847:NQ127_00295	WP_109997301.1	WP_123662464.1
OG0000176	PRJNA864847:NQ127_00300	WP_109997302.1	WP_123662409.1
OG0000177	PRJNA864847:NQ127_00305	WP_109997303.1	WP_123662407.1
OG0000178	PRJNA864847:NQ127_00310	WP_109997304.1	WP_123662405.1
OG0000179	PRJNA864847:NQ127_00315	WP_109997305.1	WP_123662403.1
OG0000180	PRJNA864847:NQ127_00320	WP_109997306.1	WP_123662401.1
OG0000181	PRJNA864847:NQ127_00325	WP_109997307.1	WP_123663401.1
OG0000182	PRJNA864847:NQ127_00330	WP_204082245.1	WP_184891146.1
OG0000183	PRJNA864847:NQ127_00335	WP_162534139.1	WP_123663403.1
OG0000184	PRJNA864847:NQ127_00340	WP_109997310.1	WP_123663405.1
OG0000185	PRJNA864847:NQ127_00365	WP_109997319.1	WP_123662451.1
OG0000186	PRJNA864847:NQ127_00370	WP_109997320.1	WP_123662452.1
OG0000187	PRJNA864847:NQ127_00395	WP_109997325.1	WP_123663235.1
OG0000188	PRJNA864847:NQ127_00405	WP_162534143.1	WP_123663453.1
OG0000189	PRJNA864847:NQ127_00415	WP_109997328.1	WP_123663451.1
OG0000190	PRJNA864847:NQ127_00420	WP_109997708.1	WP_123663449.1
OG0000191	PRJNA864847:NQ127_00425	WP_109997329.1	WP_123663447.1
OG0000192	PRJNA864847:NQ127_00430	WP_109997330.1	WP_123663445.1
OG0000193	PRJNA864847:NQ127_00475	WP_109997340.1	WP_123662692.1
OG0000194	PRJNA864847:NQ127_00480	WP_109997341.1	WP_123662690.1
OG0000195	PRJNA864847:NQ127_00485	WP_239302503.1	WP_123662687.1
OG0000196	PRJNA864847:NQ127_00490	WP_109997343.1	WP_184891147.1
OG0000197	PRJNA864847:NQ127_00495	WP_109997344.1	WP_123663415.1
OG0000198	PRJNA864847:NQ127_00515	WP_109997346.1	WP_123662744.1
OG0000199	PRJNA864847:NQ127_00520	WP_109997709.1	WP_123662746.1
OG0000200	PRJNA864847:NQ127_00525	WP_204082247.1	WP_221179592.1
OG0000201	PRJNA864847:NQ127_00540	WP_109997349.1	WP_123662693.1
OG0000202	PRJNA864847:NQ127_00550	WP_109997351.1	WP_123663407.1
OG0000203	PRJNA864847:NQ127_00555	WP_109997352.1	WP_123663230.1
OG0000204	PRJNA864847:NQ127_00560	WP_109997353.1	WP_123663232.1
OG0000205	PRJNA864847:NQ127_00565	WP_162534148.1	WP_123663234.1
OG0000206	PRJNA864847:NQ127_00580	WP_109997357.1	WP_221179579.1
OG0000207	PRJNA864847:NQ127_00595	WP_109997361.1	WP_123662869.1
OG0000208	PRJNA864847:NQ127_00600	WP_109997362.1	WP_123662871.1
OG0000209	PRJNA864847:NQ127_00605	WP_109997363.1	WP_123662873.1
OG0000210	PRJNA864847:NQ127_00610	WP_239302505.1	WP_260215031.1
OG0000211	PRJNA864847:NQ127_00615	WP_239302506.1	WP_123662875.1
OG0000212	PRJNA864847:NQ127_00620	WP_109997366.1	WP_123662877.1
OG0000213	PRJNA864847:NQ127_00625	WP_239302507.1	WP_123662879.1
OG0000214	PRJNA864847:NQ127_00635	WP_109997370.1	WP_123663424.1
OG0000215	PRJNA864847:NQ127_00640	WP_109997371.1	WP_123662617.1
OG0000216	PRJNA864847:NQ127_00675	WP_109997378.1	WP_123662739.1
OG0000217	PRJNA864847:NQ127_00680	WP_204082297.1	WP_123662741.1
OG0000218	PRJNA864847:NQ127_00695	WP_109997380.1	WP_123663727.1
OG0000219	PRJNA864847:NQ127_00705	WP_109997382.1	WP_123663735.1
OG0000220	PRJNA864847:NQ127_00710	WP_204082248.1	WP_123663737.1
OG0000221	PRJNA864847:NQ127_00715	WP_162534153.1	WP_184891167.1
OG0000222	PRJNA864847:NQ127_00720	WP_109997385.1	WP_123663741.1
OG0000223	PRJNA864847:NQ127_00725	WP_109997386.1	WP_123663743.1
OG0000224	PRJNA864847:NQ127_00730	WP_109997387.1	WP_221179619.1
OG0000225	PRJNA864847:NQ127_00735	WP_109997388.1	WP_123663747.1
OG0000226	PRJNA864847:NQ127_00745	WP_109997389.1	WP_123663269.1
OG0000227	PRJNA864847:NQ127_00750	WP_109997390.1	WP_123662436.1
OG0000228	PRJNA864847:NQ127_00755	WP_109997391.1	WP_123662438.1
OG0000229	PRJNA864847:NQ127_00760	WP_162534154.1	WP_123662439.1
OG0000230	PRJNA864847:NQ127_00765	WP_109997393.1	WP_123662441.1
OG0000231	PRJNA864847:NQ127_00775	WP_109997395.1	WP_123662326.1
OG0000232	PRJNA864847:NQ127_00790	WP_109997396.1	WP_123663245.1
OG0000233	PRJNA864847:NQ127_00795	WP_109997397.1	WP_260215044.1
OG0000234	PRJNA864847:NQ127_00800	WP_109997398.1	WP_221179614.1
OG0000235	PRJNA864847:NQ127_00805	WP_109997399.1	WP_123663733.1
OG0000236	PRJNA864847:NQ127_00815	WP_162534089.1, WP_162534157.1
OG0000237	PRJNA864847:NQ127_00825, PRJNA864847:NQ127_04170	WP_109997715.1
OG0000238	PRJNA864847:NQ127_00830	WP_109997405.1	WP_123662977.1
OG0000239	PRJNA864847:NQ127_00875	WP_109997415.1	WP_123663524.1
OG0000240	PRJNA864847:NQ127_00880	WP_109997416.1	WP_123663443.1
OG0000241	PRJNA864847:NQ127_00885	WP_109997417.1	WP_123662428.1
OG0000242	PRJNA864847:NQ127_00890	WP_109997418.1	WP_260214948.1
OG0000243	PRJNA864847:NQ127_00895	WP_109997419.1	WP_123662430.1
OG0000244	PRJNA864847:NQ127_00900	WP_109997420.1	WP_123662432.1
OG0000245	PRJNA864847:NQ127_00905	WP_162534166.1	WP_123662950.1
OG0000246	PRJNA864847:NQ127_00915	WP_109997424.1	WP_260215010.1
OG0000247	PRJNA864847:NQ127_00920	WP_162534168.1	WP_123662631.1
OG0000248	PRJNA864847:NQ127_00925	WP_109997426.1	WP_123662246.1
OG0000249	PRJNA864847:NQ127_00940	WP_239302509.1	WP_123663274.1
OG0000250	PRJNA864847:NQ127_00955	WP_109997430.1	WP_123662807.1
OG0000251	PRJNA864847:NQ127_00960	WP_109997435.1	WP_123663239.1
OG0000252	PRJNA864847:NQ127_00965	WP_109997436.1	WP_123663241.1
OG0000253	PRJNA864847:NQ127_00970	WP_109997437.1	WP_123663243.1
OG0000254	PRJNA864847:NQ127_00995		WP_123662529.1, WP_123662529.1_2
OG0000255	PRJNA864847:NQ127_01040	WP_109997451.1	WP_123662633.1
OG0000256	PRJNA864847:NQ127_01045	WP_109997452.1	WP_123662635.1
OG0000257	PRJNA864847:NQ127_01050	WP_109997453.1	WP_123662637.1
OG0000258	PRJNA864847:NQ127_01065, PRJNA864847:NQ127_04055	WP_109997456.1
OG0000259	PRJNA864847:NQ127_01095	WP_109997251.1	WP_123663749.1
OG0000260	PRJNA864847:NQ127_01105	WP_162534130.1	WP_184891061.1
OG0000261	PRJNA864847:NQ127_01110	WP_204082239.1	WP_123663540.1
OG0000262	PRJNA864847:NQ127_01115	WP_109997247.1	WP_123663542.1
OG0000263	PRJNA864847:NQ127_01120	WP_109997245.1	WP_123663544.1
OG0000264	PRJNA864847:NQ127_01160	WP_109997242.1	WP_123663411.1
OG0000265	PRJNA864847:NQ127_01170	WP_109997241.1	WP_221179607.1
OG0000266	PRJNA864847:NQ127_01175	WP_109997240.1	WP_123663409.1
OG0000267	PRJNA864847:NQ127_01245	WP_109997050.1, WP_162534209.1
OG0000268	PRJNA864847:NQ127_01265	WP_109997703.1	WP_123662798.1
OG0000269	PRJNA864847:NQ127_01270	WP_109997239.1	WP_123662800.1
OG0000270	PRJNA864847:NQ127_01275	WP_204082238.1	WP_123662803.1
OG0000271	PRJNA864847:NQ127_01285	WP_109997236.1	WP_123662613.1
OG0000272	PRJNA864847:NQ127_01290	WP_109997235.1	WP_123662615.1
OG0000273	PRJNA864847:NQ127_01315	WP_109997230.1	WP_123662685.1
OG0000274	PRJNA864847:NQ127_01340	WP_109997225.1	WP_123662449.1
OG0000275	PRJNA864847:NQ127_01345	WP_109997224.1	WP_123662447.1
OG0000276	PRJNA864847:NQ127_01350	WP_109997223.1	WP_123662445.1
OG0000277	PRJNA864847:NQ127_01355	WP_109997222.1	WP_123662443.1
OG0000278	PRJNA864847:NQ127_01360	WP_162534124.1	WP_123662796.1
OG0000279	PRJNA864847:NQ127_01365	WP_109997220.1	WP_123662795.1
OG0000280	PRJNA864847:NQ127_01395	WP_109997213.1	WP_123662422.1
OG0000281	PRJNA864847:NQ127_01400	WP_109997212.1	WP_123663271.1
OG0000282	PRJNA864847:NQ127_01405	WP_109997211.1	WP_123663272.1
OG0000283	PRJNA864847:NQ127_01430	WP_109997207.1	WP_123663216.1
OG0000284	PRJNA864847:NQ127_01435	WP_109997206.1	WP_123663218.1
OG0000285	PRJNA864847:NQ127_01440	WP_109997205.1	WP_123663594.1
OG0000286	PRJNA864847:NQ127_01445	WP_109997204.1	WP_123662242.1
OG0000287	PRJNA864847:NQ127_01450	WP_109997203.1	WP_123662239.1
OG0000288	PRJNA864847:NQ127_01455	WP_109997202.1	WP_123663685.1
OG0000289	PRJNA864847:NQ127_01485	WP_109997197.1, WP_204082275.1
OG0000290	PRJNA864847:NQ127_01505	WP_109997193.1	WP_123663536.1
OG0000291	PRJNA864847:NQ127_01510	WP_109997191.1	WP_123662420.1
OG0000292	PRJNA864847:NQ127_01520	WP_109997190.1	WP_184891154.1
OG0000293	PRJNA864847:NQ127_01525	WP_109997189.1	WP_123662896.1
OG0000294	PRJNA864847:NQ127_01530	WP_109997188.1	WP_123662898.1
OG0000295	PRJNA864847:NQ127_01535	WP_109997187.1	WP_123662900.1
OG0000296	PRJNA864847:NQ127_01540	WP_109997186.1	WP_123662902.1
OG0000297	PRJNA864847:NQ127_01545	WP_109997185.1	WP_123662904.1
OG0000298	PRJNA864847:NQ127_01550	WP_109997184.1	WP_123662906.1
OG0000299	PRJNA864847:NQ127_01555	WP_109997183.1	WP_123662908.1
OG0000300	PRJNA864847:NQ127_01560	WP_109997182.1	WP_123662910.1
OG0000301	PRJNA864847:NQ127_01565	WP_109997701.1	WP_123662912.1
OG0000302	PRJNA864847:NQ127_01570	WP_109997181.1	WP_123662914.1
OG0000303	PRJNA864847:NQ127_01575	WP_109997180.1	WP_123662916.1
OG0000304	PRJNA864847:NQ127_01580	WP_109997179.1	WP_184891106.1
OG0000305	PRJNA864847:NQ127_01585	WP_109997178.1	WP_123662918.1
OG0000306	PRJNA864847:NQ127_01590	WP_109997177.1	WP_123662919.1
OG0000307	PRJNA864847:NQ127_01595	WP_204082294.1	WP_123662921.1
OG0000308	PRJNA864847:NQ127_01600	WP_109997175.1	WP_123662923.1
OG0000309	PRJNA864847:NQ127_01605	WP_204082290.1	WP_123662925.1
OG0000310	PRJNA864847:NQ127_01610	WP_109997174.1	WP_123662927.1
OG0000311	PRJNA864847:NQ127_01615	WP_109997173.1	WP_221179599.1
OG0000312	PRJNA864847:NQ127_01620	WP_109997172.1	WP_123662930.1
OG0000313	PRJNA864847:NQ127_01625	WP_109997171.1	WP_123662932.1
OG0000314	PRJNA864847:NQ127_01635	WP_109997170.1	WP_123662934.1
OG0000315	PRJNA864847:NQ127_01640	WP_109997169.1	WP_123662937.1
OG0000316	PRJNA864847:NQ127_01645	WP_109997168.1	WP_123662939.1
OG0000317	PRJNA864847:NQ127_01650	WP_109997167.1	WP_123662941.1
OG0000318	PRJNA864847:NQ127_01655	WP_109997166.1	WP_123662943.1
OG0000319	PRJNA864847:NQ127_01660	WP_109997165.1	WP_123662945.1
OG0000320	PRJNA864847:NQ127_01665	WP_109997164.1	WP_123662946.1
OG0000321	PRJNA864847:NQ127_01670	WP_109997163.1	WP_221179600.1
OG0000322	PRJNA864847:NQ127_01700	WP_109997155.1	WP_260215015.1
OG0000323	PRJNA864847:NQ127_01705	WP_239302538.1	WP_184891092.1
OG0000324	PRJNA864847:NQ127_01715	WP_109997152.1	WP_123663042.1
OG0000325	PRJNA864847:NQ127_01720	WP_109997151.1	WP_123662881.1
OG0000326	PRJNA864847:NQ127_01725	WP_109997150.1	WP_184891104.1
OG0000327	PRJNA864847:NQ127_01730	WP_109997149.1	WP_123663382.1
OG0000328	PRJNA864847:NQ127_01735	WP_162534111.1	WP_123663380.1
OG0000329	PRJNA864847:NQ127_01800	WP_162534098.1	WP_184891145.1
OG0000330	PRJNA864847:NQ127_01810	WP_109997066.1	WP_184891133.1
OG0000331	PRJNA864847:NQ127_01815	WP_109997067.1	WP_123663666.1
OG0000332	PRJNA864847:NQ127_01825	WP_162534099.1	WP_184891143.1
OG0000333	PRJNA864847:NQ127_01850, PRJNA864847:NQ127_02610	WP_109997072.1
OG0000334	PRJNA864847:NQ127_01855	WP_109997073.1	WP_123663513.1
OG0000335	PRJNA864847:NQ127_01865	WP_109997074.1	WP_123663511.1
OG0000336	PRJNA864847:NQ127_01900	WP_109997085.1	WP_123663150.1
OG0000337	PRJNA864847:NQ127_01905	WP_109997086.1	WP_123663148.1
OG0000338	PRJNA864847:NQ127_01910	WP_109997087.1	WP_123663146.1
OG0000339	PRJNA864847:NQ127_01925	WP_109997090.1	WP_123663057.1
OG0000340	PRJNA864847:NQ127_01940	WP_109997092.1	WP_184891110.1
OG0000341	PRJNA864847:NQ127_01955	WP_109997095.1	WP_123663118.1
OG0000342	PRJNA864847:NQ127_01960	WP_162534103.1	WP_123663120.1
OG0000343	PRJNA864847:NQ127_01965	WP_109997097.1	WP_123663122.1
OG0000344	PRJNA864847:NQ127_01970	WP_109997098.1	WP_123663124.1
OG0000345	PRJNA864847:NQ127_01975	WP_239302534.1	WP_123663126.1
OG0000346	PRJNA864847:NQ127_01980	WP_109997100.1	WP_123663128.1
OG0000347	PRJNA864847:NQ127_01985	WP_109997101.1	WP_123663305.1
OG0000348	PRJNA864847:NQ127_01990	WP_109997102.1	WP_123662984.1
OG0000349	PRJNA864847:NQ127_01995	WP_109997103.1	WP_123662986.1
OG0000350	PRJNA864847:NQ127_02000	WP_109997104.1	WP_123662988.1
OG0000351	PRJNA864847:NQ127_02015	WP_109997107.1	WP_123662186.1
OG0000352	PRJNA864847:NQ127_02025	WP_109997108.1	WP_184891048.1
OG0000353	PRJNA864847:NQ127_02030	WP_109997109.1	WP_123662184.1
OG0000354	PRJNA864847:NQ127_02035	WP_109997110.1	WP_123662183.1
OG0000355	PRJNA864847:NQ127_02040	WP_109997111.1	WP_123662180.1
OG0000356	PRJNA864847:NQ127_02045	WP_109997112.1	WP_123663509.1
OG0000357	PRJNA864847:NQ127_02050	WP_109997696.1	WP_123662886.1
OG0000358	PRJNA864847:NQ127_02060	WP_109997114.1	WP_123662884.1
OG0000359	PRJNA864847:NQ127_02065	WP_109997115.1	WP_123662997.1
OG0000360	PRJNA864847:NQ127_02085	WP_109997127.1	WP_123663210.1
OG0000361	PRJNA864847:NQ127_02090	WP_109997128.1	WP_123663208.1
OG0000362	PRJNA864847:NQ127_02095	WP_109997129.1	WP_123663206.1
OG0000363	PRJNA864847:NQ127_02100	WP_109997130.1	WP_123663204.1
OG0000364	PRJNA864847:NQ127_02105	WP_109997131.1	WP_123663201.1
OG0000365	PRJNA864847:NQ127_02110	WP_109997132.1	WP_123663199.1
OG0000366	PRJNA864847:NQ127_02115	WP_109997133.1	WP_123663197.1
OG0000367	PRJNA864847:NQ127_02120	WP_109997134.1	WP_123663286.1
OG0000368	PRJNA864847:NQ127_02140	WP_109996820.1	WP_148053570.1
OG0000369	PRJNA864847:NQ127_02165	WP_109996813.1	WP_123663586.1
OG0000370	PRJNA864847:NQ127_02170	WP_109997684.1	WP_123663584.1
OG0000371	PRJNA864847:NQ127_02175	WP_109997683.1	WP_123663582.1
OG0000372	PRJNA864847:NQ127_02180	WP_109997682.1	WP_123663580.1
OG0000373	PRJNA864847:NQ127_02185	WP_109997681.1	WP_123663175.1
OG0000374	PRJNA864847:NQ127_02190	WP_239302525.1	WP_123662736.1
OG0000375	PRJNA864847:NQ127_02195	WP_162534241.1	WP_123662737.1
OG0000376	PRJNA864847:NQ127_02200	WP_109997677.1	WP_123663596.1
OG0000377	PRJNA864847:NQ127_02205	WP_162534240.1	WP_123663598.1
OG0000378	PRJNA864847:NQ127_02215	WP_109997674.1	WP_123663602.1
OG0000379	PRJNA864847:NQ127_02230	WP_109997672.1	WP_123663604.1
OG0000380	PRJNA864847:NQ127_02235	WP_109997671.1	WP_184891155.1
OG0000381	PRJNA864847:NQ127_02240	WP_109997670.1	WP_123663609.1
OG0000382	PRJNA864847:NQ127_02245	WP_109997669.1	WP_123663611.1
OG0000383	PRJNA864847:NQ127_02250	WP_204082262.1	WP_184891071.1
OG0000384	PRJNA864847:NQ127_02275	WP_109997665.1	WP_123663622.1
OG0000385	PRJNA864847:NQ127_02290	WP_109997662.1	WP_123663384.1
OG0000386	PRJNA864847:NQ127_02295	WP_162534237.1	WP_123663386.1
OG0000387	PRJNA864847:NQ127_02300	WP_109997660.1	WP_123663388.1
OG0000388	PRJNA864847:NQ127_02305	WP_162534236.1	WP_123663390.1
OG0000389	PRJNA864847:NQ127_02310	WP_109997658.1	WP_260215054.1
OG0000390	PRJNA864847:NQ127_02320	WP_109997656.1	WP_260215030.1
OG0000391	PRJNA864847:NQ127_02330	WP_109997654.1	WP_123662842.1
OG0000392	PRJNA864847:NQ127_02350	WP_109997650.1	WP_260215045.1
OG0000393	PRJNA864847:NQ127_02360	WP_109997648.1	WP_123662250.1
OG0000394	PRJNA864847:NQ127_02370	WP_109997724.1	WP_123662252.1
OG0000395	PRJNA864847:NQ127_02375	WP_109997646.1	WP_123662254.1
OG0000396	PRJNA864847:NQ127_02380	WP_109997645.1	WP_123662256.1
OG0000397	PRJNA864847:NQ127_02385	WP_204082261.1	WP_123663237.1
OG0000398	PRJNA864847:NQ127_02390	WP_109997641.1	WP_184891140.1
OG0000399	PRJNA864847:NQ127_02395	WP_109997723.1	WP_123663316.1
OG0000400	PRJNA864847:NQ127_02400	WP_109997640.1	WP_123663331.1
OG0000401	PRJNA864847:NQ127_02405	WP_109997639.1	WP_123663329.1
OG0000402	PRJNA864847:NQ127_02410	WP_109997638.1	WP_123663327.1
OG0000403	PRJNA864847:NQ127_02420	WP_109997637.1	WP_123663325.1
OG0000404	PRJNA864847:NQ127_02425	WP_109997636.1	WP_123663322.1
OG0000405	PRJNA864847:NQ127_02430	WP_109997635.1	WP_123663320.1
OG0000406	PRJNA864847:NQ127_02450, PRJNA864847:NQ127_02455	WP_162534230.1
OG0000407	PRJNA864847:NQ127_02465	WP_162534228.1, WP_162534229.1
OG0000408	PRJNA864847:NQ127_02485	WP_239302523.1	WP_123663333.1
OG0000409	PRJNA864847:NQ127_02490	WP_109997625.1	WP_123663335.1
OG0000410	PRJNA864847:NQ127_02495	WP_109997624.1	WP_123663337.1
OG0000411	PRJNA864847:NQ127_02510	WP_109997620.1	WP_123662609.1
OG0000412	PRJNA864847:NQ127_02515	WP_109997619.1	WP_123662611.1
OG0000413	PRJNA864847:NQ127_02525	WP_109997617.1	WP_123663193.1
OG0000414	PRJNA864847:NQ127_02550	WP_109996852.1	WP_123662343.1
OG0000415	PRJNA864847:NQ127_02555	WP_109996853.1	WP_123662345.1
OG0000416	PRJNA864847:NQ127_02560	WP_109996854.1	WP_123662347.1
OG0000417	PRJNA864847:NQ127_02565	WP_109996855.1	WP_123662349.1
OG0000418	PRJNA864847:NQ127_02575	WP_109996857.1	WP_123662351.1
OG0000419	PRJNA864847:NQ127_02600	WP_204082267.1	WP_260214927.1
OG0000420	PRJNA864847:NQ127_02605	WP_109996862.1	WP_123662357.1
OG0000421	PRJNA864847:NQ127_02620	WP_109996868.1	WP_123662994.1
OG0000422	PRJNA864847:NQ127_02630	WP_204082269.1	WP_123663070.1
OG0000423	PRJNA864847:NQ127_02635	WP_109996873.1	WP_123663072.1
OG0000424	PRJNA864847:NQ127_02640	WP_109996874.1	WP_123662601.1
OG0000425	PRJNA864847:NQ127_02645	WP_109996875.1	WP_123662600.1
OG0000426	PRJNA864847:NQ127_02650	WP_239302526.1	WP_123662597.1
OG0000427	PRJNA864847:NQ127_02655	WP_109996877.1	WP_221179588.1
OG0000428	PRJNA864847:NQ127_02670	WP_109996880.1	WP_123663578.1
OG0000429	PRJNA864847:NQ127_02685	WP_109996883.1	WP_123662955.1
OG0000430	PRJNA864847:NQ127_02690	WP_109996884.1	WP_123662847.1
OG0000431	PRJNA864847:NQ127_02700	WP_109996886.1	WP_123663478.1
OG0000432	PRJNA864847:NQ127_02705	WP_109996887.1	WP_123663481.1
OG0000433	PRJNA864847:NQ127_02710	WP_109996888.1	WP_260215057.1
OG0000434	PRJNA864847:NQ127_02715	WP_109996889.1	WP_123663086.1
OG0000435	PRJNA864847:NQ127_02720	WP_109996890.1	WP_123663084.1
OG0000436	PRJNA864847:NQ127_02735	WP_162534054.1	WP_184891123.1
OG0000437	PRJNA864847:NQ127_02740	WP_239302527.1	WP_123663080.1
OG0000438	PRJNA864847:NQ127_02745	WP_109996893.1	WP_184891122.1
OG0000439	PRJNA864847:NQ127_02750	WP_109996894.1	WP_123662484.1
OG0000440	PRJNA864847:NQ127_02755	WP_162534055.1	WP_123662482.1
OG0000441	PRJNA864847:NQ127_02760	WP_204082271.1	WP_221179585.1
OG0000442	PRJNA864847:NQ127_02765	WP_109996897.1	WP_123663703.1
OG0000443	PRJNA864847:NQ127_02770	WP_109996898.1	WP_123662478.1
OG0000444	PRJNA864847:NQ127_02785	WP_109996901.1	WP_123662476.1
OG0000445	PRJNA864847:NQ127_02820	WP_109997691.1	WP_123662594.1
OG0000446	PRJNA864847:NQ127_02825	WP_109996948.1	WP_123663654.1
OG0000447	PRJNA864847:NQ127_02840	WP_109996945.1	WP_123663652.1
OG0000448	PRJNA864847:NQ127_02855	WP_109996943.1	WP_123663648.1
OG0000449	PRJNA864847:NQ127_02865	WP_109996941.1	WP_123663646.1
OG0000450	PRJNA864847:NQ127_02885	WP_109996938.1	WP_123663136.1
OG0000451	PRJNA864847:NQ127_02890	WP_109996937.1	WP_123663134.1
OG0000452	PRJNA864847:NQ127_02895	WP_109996936.1	WP_123663132.1
OG0000453	PRJNA864847:NQ127_02900	WP_162534059.1	WP_123663130.1
OG0000454	PRJNA864847:NQ127_02905	WP_109996934.1	WP_123663214.1
OG0000455	PRJNA864847:NQ127_02925	WP_109996929.1	WP_123662176.1
OG0000456	PRJNA864847:NQ127_02930	WP_109996928.1	WP_123663016.1
OG0000457	PRJNA864847:NQ127_02950	WP_109996926.1	WP_123662629.1
OG0000458	PRJNA864847:NQ127_02955	WP_109996924.1	WP_123663022.1
OG0000459	PRJNA864847:NQ127_02960	WP_109996923.1	WP_260215033.1
OG0000460	PRJNA864847:NQ127_02965	WP_109996922.1	WP_260215034.1
OG0000461	PRJNA864847:NQ127_02970	WP_109996921.1	WP_123663483.1
OG0000462	PRJNA864847:NQ127_02985	WP_109996919.1	WP_123663506.1
OG0000463	PRJNA864847:NQ127_03000	WP_109996916.1	WP_184891150.1
OG0000464	PRJNA864847:NQ127_03005	WP_109996915.1	WP_123662706.1
OG0000465	PRJNA864847:NQ127_03040	WP_109996827.1	WP_123662815.1
OG0000466	PRJNA864847:NQ127_03060	WP_109996828.1	WP_123662817.1
OG0000467	PRJNA864847:NQ127_03070	WP_109996829.1	WP_123662819.1
OG0000468	PRJNA864847:NQ127_03075	WP_109996830.1	WP_123662821.1
OG0000469	PRJNA864847:NQ127_03080	WP_109996831.1	WP_123662823.1
OG0000470	PRJNA864847:NQ127_03085	WP_109996832.1	WP_123662825.1
OG0000471	PRJNA864847:NQ127_03090	WP_109996833.1	WP_123662827.1
OG0000472	PRJNA864847:NQ127_03095	WP_109996834.1	WP_123662829.1
OG0000473	PRJNA864847:NQ127_03100	WP_239302544.1	WP_260215029.1
OG0000474	PRJNA864847:NQ127_03105	WP_109996836.1	WP_123662833.1
OG0000475	PRJNA864847:NQ127_03125	WP_204082265.1	WP_123663364.1
OG0000476	PRJNA864847:NQ127_03130	WP_109996841.1	WP_123663363.1
OG0000477	PRJNA864847:NQ127_03140	WP_109996843.1	WP_123662079.1
OG0000478	PRJNA864847:NQ127_03145	WP_109996844.1	WP_123662486.1
OG0000479	PRJNA864847:NQ127_03150	WP_109996845.1	WP_148053550.1
OG0000480	PRJNA864847:NQ127_03155	WP_109996846.1	WP_260214971.1
OG0000481	PRJNA864847:NQ127_03160	WP_109996847.1	WP_260214972.1
OG0000482	PRJNA864847:NQ127_03190, PRJNA864847:NQ127_04115	WP_109997606.1
OG0000483	PRJNA864847:NQ127_03195, PRJNA864847:NQ127_04120	WP_109997600.1
OG0000484	PRJNA864847:NQ127_03200	WP_239302541.1	WP_221179580.1
OG0000485	PRJNA864847:NQ127_03205	WP_109997549.1	WP_184891059.1
OG0000486	PRJNA864847:NQ127_03210	WP_109997548.1	WP_123662266.1
OG0000487	PRJNA864847:NQ127_03215	WP_109997547.1	WP_123662267.1
OG0000488	PRJNA864847:NQ127_03220	WP_109997546.1	WP_123662844.1
OG0000489	PRJNA864847:NQ127_03225	WP_162534201.1	WP_184891042.1
OG0000490	PRJNA864847:NQ127_03230	WP_109997544.1	WP_184891151.1
OG0000491	PRJNA864847:NQ127_03235	WP_109997543.1	WP_123663500.1
OG0000492	PRJNA864847:NQ127_03240	WP_109997542.1	WP_123663498.1
OG0000493	PRJNA864847:NQ127_03245	WP_239302520.1	WP_123663494.1
OG0000494	PRJNA864847:NQ127_03250	WP_162534200.1	WP_221179570.1
OG0000495	PRJNA864847:NQ127_03295	WP_109997530.1	WP_123663696.1
OG0000496	PRJNA864847:NQ127_03300	WP_109997529.1	WP_123663694.1
OG0000497	PRJNA864847:NQ127_03310	WP_239302518.1	WP_221179618.1
OG0000498	PRJNA864847:NQ127_03345	WP_109997595.1	WP_123662583.1
OG0000499	PRJNA864847:NQ127_03355	WP_162534213.1	WP_123663517.1
OG0000500	PRJNA864847:NQ127_03360	WP_109997588.1	WP_123663519.1
OG0000501	PRJNA864847:NQ127_03365	WP_109997587.1	WP_123663521.1
OG0000502	PRJNA864847:NQ127_03370	WP_109997586.1	WP_260215056.1
OG0000503	PRJNA864847:NQ127_03375	WP_109997585.1	WP_123662954.1
OG0000504	PRJNA864847:NQ127_03380	WP_109997584.1	WP_123662492.1
OG0000505	PRJNA864847:NQ127_03385	WP_162534212.1	WP_123662990.1
OG0000506	PRJNA864847:NQ127_03390	WP_109997582.1	WP_148053551.1
OG0000507	PRJNA864847:NQ127_03395	WP_239302522.1	WP_123662341.1
OG0000508	PRJNA864847:NQ127_03400	WP_109997581.1	WP_123662366.1
OG0000509	PRJNA864847:NQ127_03405	WP_109997579.1	WP_123663167.1
OG0000510	PRJNA864847:NQ127_03415	WP_109997577.1	WP_123663348.1
OG0000511	PRJNA864847:NQ127_03420	WP_162534210.1	WP_123663394.1
OG0000512	PRJNA864847:NQ127_03450	WP_109996977.1, WP_109997322.1
OG0000513	PRJNA864847:NQ127_03460	WP_109997570.1	WP_123663180.1
OG0000514	PRJNA864847:NQ127_03485	WP_109997492.1	WP_221179578.1
OG0000515	PRJNA864847:NQ127_03500	WP_109997493.1	WP_123662643.1
OG0000516	PRJNA864847:NQ127_03505	WP_239302514.1	WP_123662645.1
OG0000517	PRJNA864847:NQ127_03530	WP_162534186.1	WP_123663660.1
OG0000518	PRJNA864847:NQ127_03565	WP_109997509.1	WP_123663568.1
OG0000519	PRJNA864847:NQ127_03570	WP_109997510.1	WP_123663566.1
OG0000520	PRJNA864847:NQ127_03575	WP_109997511.1	WP_123663564.1
OG0000521	PRJNA864847:NQ127_03580	WP_109997512.1	WP_260215058.1
OG0000522	PRJNA864847:NQ127_03585	WP_109997513.1	WP_123663560.1
OG0000523	PRJNA864847:NQ127_03600	WP_162534190.1	WP_123663552.1
OG0000524	PRJNA864847:NQ127_03615	WP_109997469.1	WP_123662704.1
OG0000525	PRJNA864847:NQ127_03620	WP_109997468.1	WP_123662702.1
OG0000526	PRJNA864847:NQ127_03625	WP_109997467.1	WP_123662700.1
OG0000527	PRJNA864847:NQ127_03630	WP_109997466.1	WP_184891096.1
OG0000528	PRJNA864847:NQ127_03640	WP_162534182.1	WP_123662698.1
OG0000529	PRJNA864847:NQ127_03650	WP_162534180.1	WP_123663436.1
OG0000530	PRJNA864847:NQ127_03655	WP_109997461.1	WP_123663440.1
OG0000531	PRJNA864847:NQ127_03660	WP_109997460.1	WP_123663442.1
OG0000532	PRJNA864847:NQ127_03695, PRJNA864847:NQ127_03960	WP_109996998.1
OG0000533	PRJNA864847:NQ127_03715	WP_109996988.1	WP_123662975.1
OG0000534	PRJNA864847:NQ127_03720	WP_109996987.1	WP_123662973.1
OG0000535	PRJNA864847:NQ127_03730	WP_109996986.1	WP_123662970.1
OG0000536	PRJNA864847:NQ127_03745	WP_109996984.1	WP_123663187.1
OG0000537	PRJNA864847:NQ127_03765	WP_109996976.1	WP_123662462.1
OG0000538	PRJNA864847:NQ127_03815	WP_109997559.1	WP_123663182.1
OG0000539	PRJNA864847:NQ127_03830	WP_109997556.1	WP_123663341.1
OG0000540	PRJNA864847:NQ127_03835	WP_109997555.1	WP_123663344.1
OG0000541	PRJNA864847:NQ127_03840	WP_109997554.1	WP_260215052.1
OG0000542	PRJNA864847:NQ127_03910	WP_109997020.1	WP_123663350.1
OG0000543	PRJNA864847:NQ127_03925	WP_109997022.1	WP_123663632.1
OG0000544	PRJNA864847:NQ127_03930	WP_109997023.1	WP_123663634.1
OG0000545	PRJNA864847:NQ127_03935	WP_109997024.1	WP_123663636.1
OG0000546	PRJNA864847:NQ127_03940	WP_109997025.1	WP_184891158.1
OG0000547	PRJNA864847:NQ127_04005	WP_109996907.1	WP_123663195.1
OG0000548	PRJNA864847:NQ127_04010	WP_109996908.1	WP_184891044.1
OG0000549	PRJNA864847:NQ127_04015	WP_109997687.1	WP_123662174.1
OG0000550	PRJNA864847:NQ127_04020	WP_109996909.1	WP_123662149.1
OG0000551	PRJNA864847:NQ127_04025	WP_109996910.1	WP_123662147.1
OG0000552	PRJNA864847:NQ127_04070	WP_109997614.1	WP_123663185.1
OG0000553	PRJNA864847:NQ127_04075	WP_109997613.1	WP_123663189.1
OG0000554	PRJNA864847:NQ127_04085	WP_109997611.1	WP_123662888.1
OG0000555	PRJNA864847:NQ127_04140	WP_109997527.1	WP_123663426.1
OG0000556	PRJNA864847:NQ127_04145	WP_204082257.1	WP_123663428.1
OG0000557	PRJNA864847:NQ127_04150	WP_109997525.1	WP_123663430.1
OG0000558	PRJNA864847:NQ127_04155	WP_109997523.1, WP_162534077.1
OG0000559	PRJNA864847:NQ127_04195	WP_204082273.1, WP_204082282.1
OG0000560	PRJNA864847:NQ127_04215	WP_109996973.1, WP_109997042.1
OG0000561	PRJNA864847:NQ127_04290	WP_109997483.1	WP_123663297.1
OG0000562	PRJNA864847:NQ127_04295	WP_109997481.1	WP_123663092.1
OG0000563	PRJNA864847:NQ127_04315	WP_239302529.1	WP_123662982.1
OG0000564	PRJNA864847:NQ127_04495, PRJNA864847:NQ127_04670, PRJNA864847:NQ127_04705
OG0000565	PRJNA864847:NQ127_04505, PRJNA864847:NQ127_04510	WP_109997482.1
OG0000566	PRJNA864847:NQ127_04550	WP_109997616.1	WP_123662964.1
OG0000567	PRJNA864847:NQ127_04615	WP_109996906.1	WP_123662145.1
OG0000568		WP_109996963.1, WP_109996989.1, WP_162534192.1
OG0000569		WP_239302537.1	WP_123662862.1, WP_123662893.1
OG0000570		WP_109997591.1, WP_109997598.1, WP_109997602.1
OG0000571		WP_109997599.1, WP_109997603.1, WP_162534214.1
OG0000572			WP_123663546.1, WP_221179593.1, WP_221179593.1_2
OG0000573			WP_123662128.1, WP_123662136.1, WP_123663617.1
OG0000574			WP_123662661.1, WP_123663677.1, WP_221179590.1
OG0000575			WP_123662228.1, WP_123662810.1, WP_148053547.1
OG0000576			WP_123662302.1, WP_123662302.1_2, WP_123663277.1
OG0000577			WP_123662092.1, WP_123662330.1, WP_184891073.1
OG0000578			WP_123662187.1, WP_123662579.1, WP_123663105.1
OG0000579			WP_123663007.1, WP_123663010.1, WP_184891112.1
OG0000580			WP_148053553.1, WP_148053553.1_2, WP_148053553.1_3
OG0000581			WP_123662096.1, WP_123662677.1, WP_260215016.1
OG0000582	PRJNA864847:NQ127_00045	WP_109997263.1
OG0000583	PRJNA864847:NQ127_00095	WP_109997270.1
OG0000584	PRJNA864847:NQ127_00110	WP_204082242.1
OG0000585	PRJNA864847:NQ127_00120	WP_204082243.1
OG0000586	PRJNA864847:NQ127_00125	WP_109997276.1
OG0000587	PRJNA864847:NQ127_00130	WP_162534135.1
OG0000588	PRJNA864847:NQ127_00135	WP_109997278.1
OG0000589	PRJNA864847:NQ127_00150		WP_184891043.1
OG0000590	PRJNA864847:NQ127_00155	WP_109997280.1
OG0000591	PRJNA864847:NQ127_00180	WP_162534137.1
OG0000592	PRJNA864847:NQ127_00190	WP_204082244.1
OG0000593	PRJNA864847:NQ127_00195	WP_239302539.1
OG0000594	PRJNA864847:NQ127_00220	WP_109997291.1
OG0000595	PRJNA864847:NQ127_00235	WP_109997292.1
OG0000596	PRJNA864847:NQ127_00255	WP_109997294.1
OG0000597	PRJNA864847:NQ127_00260	WP_109997295.1
OG0000598	PRJNA864847:NQ127_00345	WP_109997311.1
OG0000599	PRJNA864847:NQ127_00400	WP_109997326.1
OG0000600	PRJNA864847:NQ127_00440, PRJNA864847:NQ127_00445
OG0000601	PRJNA864847:NQ127_00500	WP_162534146.1
OG0000602	PRJNA864847:NQ127_00585	WP_109997358.1
OG0000603	PRJNA864847:NQ127_00645	WP_109997372.1
OG0000604	PRJNA864847:NQ127_00650	WP_109997373.1
OG0000605	PRJNA864847:NQ127_00670	WP_109997377.1
OG0000606	PRJNA864847:NQ127_00685	WP_162534151.1
OG0000607	PRJNA864847:NQ127_00810	WP_162534156.1
OG0000608	PRJNA864847:NQ127_00820	WP_109997404.1
OG0000609	PRJNA864847:NQ127_00835	WP_109997406.1
OG0000610	PRJNA864847:NQ127_00850	WP_162534161.1
OG0000611	PRJNA864847:NQ127_00860, PRJNA864847:NQ127_00865
OG0000612	PRJNA864847:NQ127_00980	WP_162534175.1
OG0000613	PRJNA864847:NQ127_01000	WP_109997442.1
OG0000614	PRJNA864847:NQ127_01010	WP_162534176.1
OG0000615	PRJNA864847:NQ127_01030	WP_109997450.1
OG0000616	PRJNA864847:NQ127_01100	WP_204082240.1
OG0000617	PRJNA864847:NQ127_01135	WP_109996975.1
OG0000618	PRJNA864847:NQ127_01155, PRJNA864847:NQ127_03955
OG0000619	PRJNA864847:NQ127_01235	WP_162534091.1
OG0000620	PRJNA864847:NQ127_01240	WP_109997049.1
OG0000621	PRJNA864847:NQ127_01295	WP_162534127.1
OG0000622	PRJNA864847:NQ127_01335	WP_109997226.1
OG0000623	PRJNA864847:NQ127_01385	WP_109997216.1
OG0000624	PRJNA864847:NQ127_01390	WP_109997214.1
OG0000625	PRJNA864847:NQ127_01420	WP_162534123.1
OG0000626	PRJNA864847:NQ127_01425	WP_162534122.1
OG0000627	PRJNA864847:NQ127_01490	WP_109997195.1
OG0000628	PRJNA864847:NQ127_01500		WP_123663534.1
OG0000629	PRJNA864847:NQ127_01675	WP_162534115.1
OG0000630	PRJNA864847:NQ127_01695	WP_162534114.1
OG0000631	PRJNA864847:NQ127_01710	WP_162534113.1
OG0000632	PRJNA864847:NQ127_01745	WP_109997146.1
OG0000633	PRJNA864847:NQ127_01750	WP_109997145.1
OG0000634	PRJNA864847:NQ127_01770	WP_109997120.1
OG0000635	PRJNA864847:NQ127_01785	WP_109997062.1
OG0000636	PRJNA864847:NQ127_01790	WP_109997063.1
OG0000637	PRJNA864847:NQ127_01795	WP_109997064.1
OG0000638	PRJNA864847:NQ127_01835	WP_162534100.1
OG0000639	PRJNA864847:NQ127_01945	WP_109997093.1
OG0000640	PRJNA864847:NQ127_02005	WP_162534104.1
OG0000641	PRJNA864847:NQ127_02055	WP_109997113.1
OG0000642	PRJNA864847:NQ127_02135	WP_239302543.1
OG0000643	PRJNA864847:NQ127_02255	WP_109997667.1
OG0000644	PRJNA864847:NQ127_02315	WP_109997657.1
OG0000645	PRJNA864847:NQ127_02335	WP_109997653.1
OG0000646	PRJNA864847:NQ127_02340	WP_109997651.1
OG0000647	PRJNA864847:NQ127_02355	WP_109997649.1
OG0000648	PRJNA864847:NQ127_02470	WP_109997628.1
OG0000649	PRJNA864847:NQ127_02475	WP_109997627.1
OG0000650	PRJNA864847:NQ127_02480	WP_162534226.1
OG0000651	PRJNA864847:NQ127_02500	WP_109997623.1
OG0000652	PRJNA864847:NQ127_02505	WP_109997622.1
OG0000653	PRJNA864847:NQ127_02520	WP_109997618.1
OG0000654	PRJNA864847:NQ127_02535	WP_109996851.1
OG0000655	PRJNA864847:NQ127_02540	WP_162534078.1
OG0000656	PRJNA864847:NQ127_02570	WP_109996856.1
OG0000657	PRJNA864847:NQ127_02595	WP_109996860.1
OG0000658	PRJNA864847:NQ127_02615	WP_204082268.1
OG0000659	PRJNA864847:NQ127_02675	WP_162534052.1
OG0000660	PRJNA864847:NQ127_02680	WP_109996882.1
OG0000661	PRJNA864847:NQ127_02725	WP_109996891.1
OG0000662	PRJNA864847:NQ127_02800	WP_109996903.1
OG0000663	PRJNA864847:NQ127_02805	WP_109996904.1
OG0000664	PRJNA864847:NQ127_02810		WP_123662554.1
OG0000665	PRJNA864847:NQ127_02830	WP_109996947.1
OG0000666	PRJNA864847:NQ127_02835	WP_109996946.1
OG0000667	PRJNA864847:NQ127_02850	WP_109996944.1
OG0000668	PRJNA864847:NQ127_02860	WP_109996942.1
OG0000669	PRJNA864847:NQ127_02870	WP_162534061.1
OG0000670	PRJNA864847:NQ127_02875	WP_109996939.1
OG0000671	PRJNA864847:NQ127_02910	WP_109996933.1
OG0000672	PRJNA864847:NQ127_02920	WP_109996930.1
OG0000673	PRJNA864847:NQ127_02980	WP_109997688.1
OG0000674	PRJNA864847:NQ127_02995	WP_109996917.1
OG0000675	PRJNA864847:NQ127_03135	WP_109996842.1
OG0000676	PRJNA864847:NQ127_03165	WP_162534045.1
OG0000677	PRJNA864847:NQ127_03255	WP_109997538.1
OG0000678	PRJNA864847:NQ127_03260	WP_162534199.1
OG0000679	PRJNA864847:NQ127_03455	WP_109997571.1
OG0000680	PRJNA864847:NQ127_03520	WP_109997498.1
OG0000681	PRJNA864847:NQ127_03560	WP_162534188.1
OG0000682	PRJNA864847:NQ127_03635	WP_162534242.1
OG0000683	PRJNA864847:NQ127_03665	WP_109997459.1
OG0000684	PRJNA864847:NQ127_03705	WP_204082277.1
OG0000685	PRJNA864847:NQ127_03750	WP_109996982.1
OG0000686	PRJNA864847:NQ127_03755	WP_109996981.1
OG0000687	PRJNA864847:NQ127_03820	WP_109997558.1
OG0000688	PRJNA864847:NQ127_03870	WP_162534082.1
OG0000689	PRJNA864847:NQ127_03875	WP_162534084.1
OG0000690	PRJNA864847:NQ127_03915	WP_109997021.1
OG0000691	PRJNA864847:NQ127_04000, PRJNA864847:NQ127_04425
OG0000692	PRJNA864847:NQ127_04030	WP_109996911.1
OG0000693	PRJNA864847:NQ127_04035	WP_109996912.1
OG0000694	PRJNA864847:NQ127_04040	WP_109996913.1
OG0000695	PRJNA864847:NQ127_04080	WP_162534225.1
OG0000696	PRJNA864847:NQ127_04175		WP_260215019.1
OG0000697	PRJNA864847:NQ127_04190	WP_162534096.1
OG0000698	PRJNA864847:NQ127_04240	WP_109997053.1
OG0000699	PRJNA864847:NQ127_04245	WP_109997054.1
OG0000700	PRJNA864847:NQ127_04280		WP_123663012.1
OG0000701	PRJNA864847:NQ127_04300	WP_204082255.1
OG0000702	PRJNA864847:NQ127_04340, PRJNA864847:NQ127_04370
OG0000703	PRJNA864847:NQ127_04350	WP_162534202.1
OG0000704	PRJNA864847:NQ127_04405, PRJNA864847:NQ127_04785
OG0000705	PRJNA864847:NQ127_04410, PRJNA864847:NQ127_04690
OG0000706	PRJNA864847:NQ127_04520, PRJNA864847:NQ127_04525
OG0000707	PRJNA864847:NQ127_04530	WP_109997027.1
OG0000708	PRJNA864847:NQ127_04560, PRJNA864847:NQ127_04565
OG0000709	PRJNA864847:NQ127_04585, PRJNA864847:NQ127_04595
OG0000710	PRJNA864847:NQ127_04655, PRJNA864847:NQ127_04660
OG0000711	PRJNA864847:NQ127_04735, PRJNA864847:NQ127_04745
OG0000712	PRJNA864847:NQ127_04740, PRJNA864847:NQ127_04750
OG0000713	PRJNA864847:NQ127_04875	WP_109997253.1
OG0000714		WP_204082266.1, WP_204082278.1
OG0000715		WP_109997196.1, WP_162534074.1
OG0000716		WP_109997045.1, WP_162534088.1
OG0000717		WP_109997233.1	WP_123663014.1
OG0000718		WP_109997528.1	WP_123662161.1
OG0000719		WP_162534203.1, WP_162534221.1
OG0000720		WP_162534204.1, WP_162534204.1_2
OG0000721			WP_184891149.1, WP_184891149.1_2
OG0000722			WP_123663492.1, WP_123663493.1
OG0000723			WP_123663397.1, WP_123663496.1
OG0000724			WP_123663662.1, WP_123663672.1
OG0000725			WP_184891125.1, WP_184891125.1_2
OG0000726			WP_184891097.1, WP_184891097.1_2
OG0000727			WP_123662226.1, WP_123662805.1
OG0000728			WP_184891065.1, WP_184891065.1_2
OG0000729			WP_184891102.1, WP_260215046.1
OG0000730			WP_123663026.1, WP_123663026.1_2
OG0000731			WP_123663028.1, WP_123663028.1_2
OG0000732			WP_123663029.1, WP_123663029.1_2
OG0000733			WP_123663031.1, WP_123663031.1_2
OG0000734			WP_221179601.1, WP_221179601.1_2
OG0000735			WP_123663062.1, WP_123663062.1_2
OG0000736			WP_123663064.1, WP_123663064.1_2
OG0000737			WP_123663066.1, WP_123663066.1_2
OG0000738			WP_123662454.1, WP_123663222.1
OG0000739			WP_123663224.1, WP_123663372.1
OG0000740			WP_123662771.1, WP_123662771.1_2
OG0000741			WP_260215007.1, WP_260215007.1_2
OG0000742			WP_123662649.1, WP_123662649.1_2
OG0000743			WP_148053554.1, WP_148053564.1
OG0000744			WP_123662237.1, WP_123662237.1_2
OG0000745			WP_123662236.1, WP_123662236.1_2
OG0000746			WP_123663307.1, WP_148053543.1
OG0000747			WP_123663418.1, WP_123663420.1
OG0000748			WP_123662115.1, WP_123662750.1
OG0000749			WP_123662113.1, WP_123662752.1
OG0000750	PRJNA864847:NQ127_00070
OG0000751	PRJNA864847:NQ127_00115
OG0000752	PRJNA864847:NQ127_00375
OG0000753	PRJNA864847:NQ127_00410
OG0000754	PRJNA864847:NQ127_00460
OG0000755	PRJNA864847:NQ127_00465
OG0000756	PRJNA864847:NQ127_00470
OG0000757	PRJNA864847:NQ127_00505
OG0000758	PRJNA864847:NQ127_00510
OG0000759	PRJNA864847:NQ127_00590
OG0000760	PRJNA864847:NQ127_00655
OG0000761	PRJNA864847:NQ127_00665
OG0000762	PRJNA864847:NQ127_00935
OG0000763	PRJNA864847:NQ127_00950
OG0000764	PRJNA864847:NQ127_00985
OG0000765	PRJNA864847:NQ127_01015
OG0000766	PRJNA864847:NQ127_01060
OG0000767	PRJNA864847:NQ127_01150
OG0000768	PRJNA864847:NQ127_01195
OG0000769	PRJNA864847:NQ127_01200
OG0000770	PRJNA864847:NQ127_01205
OG0000771	PRJNA864847:NQ127_01215
OG0000772	PRJNA864847:NQ127_01220
OG0000773	PRJNA864847:NQ127_01225
OG0000774	PRJNA864847:NQ127_01230
OG0000775	PRJNA864847:NQ127_01300
OG0000776	PRJNA864847:NQ127_01310
OG0000777	PRJNA864847:NQ127_01630
OG0000778	PRJNA864847:NQ127_01755
OG0000779	PRJNA864847:NQ127_01830
OG0000780	PRJNA864847:NQ127_01930
OG0000781	PRJNA864847:NQ127_02020
OG0000782	PRJNA864847:NQ127_02080
OG0000783	PRJNA864847:NQ127_02150
OG0000784	PRJNA864847:NQ127_02155
OG0000785	PRJNA864847:NQ127_02220
OG0000786	PRJNA864847:NQ127_02225
OG0000787	PRJNA864847:NQ127_02270
OG0000788	PRJNA864847:NQ127_02345
OG0000789	PRJNA864847:NQ127_02415
OG0000790	PRJNA864847:NQ127_02460
OG0000791	PRJNA864847:NQ127_02585
OG0000792	PRJNA864847:NQ127_02845
OG0000793	PRJNA864847:NQ127_03180
OG0000794	PRJNA864847:NQ127_03275
OG0000795	PRJNA864847:NQ127_03330
OG0000796	PRJNA864847:NQ127_03335
OG0000797	PRJNA864847:NQ127_03465
OG0000798	PRJNA864847:NQ127_03470
OG0000799	PRJNA864847:NQ127_03475
OG0000800	PRJNA864847:NQ127_03700
OG0000801	PRJNA864847:NQ127_03770
OG0000802	PRJNA864847:NQ127_03860
OG0000803	PRJNA864847:NQ127_03920
OG0000804	PRJNA864847:NQ127_03965
OG0000805	PRJNA864847:NQ127_03970
OG0000806	PRJNA864847:NQ127_04125
OG0000807	PRJNA864847:NQ127_04275
OG0000808	PRJNA864847:NQ127_04320
OG0000809	PRJNA864847:NQ127_04345
OG0000810	PRJNA864847:NQ127_04360
OG0000811	PRJNA864847:NQ127_04435
OG0000812	PRJNA864847:NQ127_04465
OG0000813	PRJNA864847:NQ127_04470
OG0000814	PRJNA864847:NQ127_04490
OG0000815	PRJNA864847:NQ127_04515
OG0000816	PRJNA864847:NQ127_04570
OG0000817	PRJNA864847:NQ127_04590
OG0000818	PRJNA864847:NQ127_04610
OG0000819	PRJNA864847:NQ127_04665
OG0000820	PRJNA864847:NQ127_04850
OG0000821		WP_162534042.1
OG0000822		WP_109996822.1
OG0000823		WP_109996863.1
OG0000824		WP_109996864.1
OG0000825		WP_162534047.1
OG0000826		WP_109996867.1
OG0000827		WP_162534051.1
OG0000828		WP_162534056.1
OG0000829		WP_109996967.1
OG0000830		WP_162534070.1
OG0000831		WP_109996971.1
OG0000832		WP_109996972.1
OG0000833		WP_162534071.1
OG0000834		WP_109996983.1
OG0000835		WP_162534081.1
OG0000836		WP_109997006.1
OG0000837		WP_109997007.1
OG0000838		WP_109997018.1
OG0000839		WP_109997037.1
OG0000840		WP_109997055.1
OG0000841		WP_162534102.1
OG0000842		WP_109997121.1
OG0000843		WP_239302536.1
OG0000844		WP_162534107.1
OG0000845		WP_109997137.1
OG0000846		WP_162534112.1
OG0000847		WP_162534116.1
OG0000848		WP_162534117.1
OG0000849		WP_162534118.1
OG0000850		WP_109997198.1
OG0000851		WP_162534120.1
OG0000852		WP_109997232.1
OG0000853		WP_162534129.1
OG0000854		WP_162534132.1
OG0000855		WP_162534134.1
OG0000856		WP_109997273.1
OG0000857		WP_162534141.1
OG0000858		WP_162534145.1
OG0000859		WP_162534158.1
OG0000860		WP_162534165.1
OG0000861		WP_109997427.1
OG0000862		WP_162534169.1
OG0000863		WP_204082253.1
OG0000864		WP_109997448.1
OG0000865		WP_162534181.1
OG0000866		WP_109997475.1
OG0000867		WP_109997484.1
OG0000868		WP_162534185.1
OG0000869		WP_109997502.1
OG0000870		WP_109997566.1
OG0000871		WP_162534208.1
OG0000872		WP_109997580.1
OG0000873		WP_204082259.1
OG0000874		WP_162534220.1
OG0000875		WP_109997601.1
OG0000876		WP_162534232.1
OG0000877		WP_109997643.1
OG0000878		WP_162534234.1
OG0000879		WP_162534238.1
OG0000880			WP_123663487.1
OG0000881			WP_123663526.1
OG0000882			WP_123663558.1
OG0000883			WP_123663574.1
OG0000884			WP_184891153.1
OG0000885			WP_123663590.1
OG0000886			WP_123663613.1
OG0000887			WP_123663615.1
OG0000888			WP_123663638.1
OG0000889			WP_184891163.1
OG0000890			WP_123663682.1
OG0000891			WP_184891164.1
OG0000892			WP_123663687.1
OG0000893			WP_123663689.1
OG0000894			WP_123663701.1
OG0000895			WP_123663723.1
OG0000896			WP_184891166.1
OG0000897			WP_123663731.1
OG0000898			WP_260215065.1
OG0000899			WP_123662281.1
OG0000900			WP_221179567.1
OG0000901			WP_123662164.1
OG0000902			WP_123662166.1
OG0000903			WP_123662168.1
OG0000904			WP_221179583.1
OG0000905			WP_123662361.1
OG0000906			WP_123662364.1
OG0000907			WP_123662210.1
OG0000908			WP_184891053.1
OG0000909			WP_123662230.1
OG0000910			WP_123662081.1
OG0000911			WP_123662083.1
OG0000912			WP_123662300.1
OG0000913			WP_184891067.1
OG0000914			WP_123662332.1
OG0000915			WP_123662335.1
OG0000916			WP_184891046.1
OG0000917			WP_260214910.1
OG0000918			WP_123662071.1
OG0000919			WP_260215037.1
OG0000920			WP_123662849.1
OG0000921			WP_123662850.1
OG0000922			WP_123662852.1
OG0000923			WP_123662864.1
OG0000924			WP_184891107.1
OG0000925			WP_123662957.1
OG0000926			WP_123662959.1
OG0000927			WP_123662966.1
OG0000928			WP_184891108.1
OG0000929			WP_123662971.1
OG0000930			WP_123662979.1
OG0000931			WP_184891109.1
OG0000932			WP_123662998.1
OG0000933			WP_184891111.1
OG0000934			WP_123663020.1
OG0000935			WP_123662496.1
OG0000936			WP_123662498.1
OG0000937			WP_184891074.1
OG0000938			WP_184891124.1
OG0000939			WP_260215041.1
OG0000940			WP_184891128.1
OG0000941			WP_221179603.1
OG0000942			WP_123663212.1
OG0000943			WP_123663220.1
OG0000944			WP_123663226.1
OG0000945			WP_260215012.1
OG0000946			WP_184891090.1
OG0000947			WP_221179566.1
OG0000948			WP_123662288.1
OG0000949			WP_184891078.1
OG0000950			WP_260214906.1
OG0000951			WP_260214908.1
OG0000952			WP_260214907.1
OG0000953			WP_123662098.1
OG0000954			WP_123662100.1
OG0000955			WP_123662102.1
OG0000956			WP_184891138.1
OG0000957			WP_221179604.1
OG0000958			WP_123663279.1
OG0000959			WP_123663283.1
OG0000960			WP_123663314.1
OG0000961			WP_123663339.1
OG0000962			WP_123663352.1
OG0000963			WP_123663362.1
OG0000964			WP_123663374.1
OG0000965			WP_123663376.1
OG0000966			WP_123663378.1
OG0000967			WP_123663416.1
OG0000968			WP_123663432.1
OG0000969			WP_221179608.1
OG0000970			WP_123662398.1
OG0000971			WP_123662424.1
OG0000972			WP_148053549.1
OG0000973			WP_123662434.1
OG0000974			WP_260214963.1
OG0000975			WP_123662460.1
OG0000976			WP_123662605.1
OG0000977			WP_123662607.1
OG0000978			WP_221179589.1
OG0000979			WP_123662695.1
OG0000980			WP_123662725.1
OG0000981			WP_123662754.1
OG0000982			WP_123662756.1
OG0000983			WP_123662777.1
OG0000984			WP_184891040.1
OG0000985			WP_123662120.1
OG0000986			WP_123662244.1
OG0000987			WP_260214913.1
OG0000988			WP_260214914.1
OG0000989			WP_123662259.1
